# Supplementary material for: Risk Factors of Long-Term Care Insurance Certification in Japan: A Scoping Review
Source: Int J Environ Res Public Health. 2022 Feb 14;19(4):2162. doi: 10.3390/ijerph19042162 (PMC8872097; doi:10.3390/ijerph19042162)
Supplement: Supplementary file 1 [file ijerph-19-02162-s001.zip]

Archive with 2 entries (1 files):
- Table_S1_ST1KT1/
- Table_S1_ST1KT1/Table_S1_ST1KT1.pdf
